# Supplementary material for: Specular Microscopy of Human Corneas Stored in an Active Storage Machine
Source: J Clin Med. 2022 May 26;11(11):3000. doi: 10.3390/jcm11113000 (PMC9181187; doi:10.3390/jcm11113000)
Supplement: Supplementary file 1 [file jcm-11-03000-s001.zip]

Archive with 3 entries (3 files):
- jcm-1693536-supplementary files.pdf
- Video_S1.mp4
- Video_S2.mp4
